# Supplementary material for: Kinetic Study on the Base-Catalyzed Imine-Enamine Tautomerism of a Chiral Biologically Active Isoxazoline Derivative by HPLC on Amylose Tris(3,5-dimethylphenylcarbamate) Chiral Stationary Phase
Source: Molecules. 2023 Sep 8;28(18):6518. doi: 10.3390/molecules28186518 (PMC10538074; doi:10.3390/molecules28186518)
Supplement: Supplementary file 1 [file molecules-28-06518-s001.zip]

Archive with 1 entries (1 files):
- molecules-2563700-supplementary.pdf
